# Supplementary material for: SNP-based association study of kernel architecture in a worldwide collection of durum wheat germplasm
Source: PLoS One. 2020 Feb 14;15(2):e0229159. doi: 10.1371/journal.pone.0229159 (PMC7021289; doi:10.1371/journal.pone.0229159)
Supplement: S1 Table — (XLS) [file pone.0229159.s007.xls]

## Sheet: Sheet1
S1 Table. Number of SNP marker-trait associations for the observed traits in different years.
	KA	KC	KW	L/W	KL	KR	KD	TKW	Total	Unique SNP
2014	0	0	2	7	2	5	1	1	18	13
2015	1	1	0	5	2	10	1	2	22	15
2016	2	1	1	17	1	8	2	1	33	22
2017	2	2	1	4	2	3	1	2	17	9
2018	1	1	7	4	2	0	2	2	19	14
Total	6	5	11	37	9	26	7	8	109
Unique SNP	3	2	11	27	5	18	4	7		54
