# Supplementary material for: SNP-based association study of kernel architecture in a worldwide collection of durum wheat germplasm
Source: PLoS One. 2020 Feb 14;15(2):e0229159. doi: 10.1371/journal.pone.0229159 (PMC7021289; doi:10.1371/journal.pone.0229159)
Supplement: S2 Table — (XLS) [file pone.0229159.s008.xls]

## Sheet: Sheet1
S2 Table. Significant association pairs between SNP markers and kernel traits detected by using five-years BLUP values.
Trait	Marker	P value	R2
KA-blup	BE500291_5_A_37	0.00160226	0.0702658
KC-blup	BE500291_5_A_37	0.000469125	0.0870692
KD-blup	BE500291_5_A_37	0.00234186	0.0664571
KL-blup	BE500291_5_A_37	0.000391044	0.0896231
TKW-blup	BE500291_5_A_37	0.00902268	0.0475901
L|W-blup	BE517914_3_A_Y_81	0.00641206	0.0711161
L|W-blup	BF292264_7_A_779	0.00808446	0.0677424
KR-blup	BF474023_3_A_Y_425	0.00269791	0.0642056
L|W-blup	BF474023_3_A_Y_425	0.00147126	0.0714605
KR-blup	BF474862_5_A_762	0.00324168	0.099202
L|W-blup	BF474862_5_A_762	0.00693838	0.0857713
