# Supplementary material for: SNP-based association study of kernel architecture in a worldwide collection of durum wheat germplasm
Source: PLoS One. 2020 Feb 14;15(2):e0229159. doi: 10.1371/journal.pone.0229159 (PMC7021289; doi:10.1371/journal.pone.0229159)
Supplement: S3 Table — (XLS) [file pone.0229159.s009.xls]

## Sheet: Sheet1
S3 Table. Significant association pairs between SNP markers and kernel traits detected at lest in two environments.
Trait	SNP marker	2014 (E1)		2015 (E2)		2016 (E3)		2017 (E4)		2018 (E5)		BLUP (E6)
		P	R2	P	R2	P	R2	P	R2	P	R2	P	R2
KA	BE500291_5_A_37			0.0003	0.11	0.0016	0.0702	0.0094	0.0471	0.0043	0.0568	0.0016	0.0703
KC	BE500291_5_A_37			0	0.125	0.0006	0.0839	0.0039	0.0585	0.0008	0.0789	0.0005	0.0871
KD	BE500291_5_A_37			0.0004	0.0899	0.003	0.063			0.006	0.0535	0.0023	0.0665
KD	CD453605_6_B_427					0.0088	0.0678			0.006	0.0732
KL	BE500291_5_A_37			0	0.1265	0.0007	0.0812	0.0039	0.0583	0.0004	0.0893	0.0004	0.0896
KL	BQ168780_5_B_995	0.0025	0.0847	0.0065	0.0709
KR	BE352626_4_A_Y_110	0.0091	0.048	0.0061	0.0529
KR	BE404377_4_B_Y_333			0.007	0.0701	0.0059	0.0733	0.0078	0.0692
KR	BF474023_3_A_Y_425	0.0043	0.0577	0.0009	0.078	0.0036	0.0605	0.0079	0.0501			0.0027	0.0642
KR	BF474862_5_A_762	0.0071	0.0861			0.0017	0.1094					0.0032	0.0992
KR	BM140538_2_B_133	0.0061	0.053			0.0096	0.0475
L/W	BE352626_4_A_Y_110	0.0072	0.0506	0.0043	0.0566
L/W	BE500291_5_A_37	0.0016	0.0704							0.0054	0.0541
L/W	BE517914_3_A_Y_81			0.0012	0.0949							0.0064	0.0711
L/W	BF292264_7_A_779	0.0088	0.0665	0.006	0.0714							0.0081	0.0677
L/W	BF474023_3_A_Y_425	0.0048	0.0559	0.0007	0.0815	0.002	0.0672	0.0038	0.0589	0.004	0.058	0.0015	0.0715
L/W	BF474862_5_A_762					0.0021	0.1047	0.0096	0.0806			0.0069	0.0858
L/W	BM140538_2_B_133	0.0086	0.0482			0.0096	0.0469	0.0095	0.047
TKW	BE500291_5_A_37			0.0029	0.0625					0.0071	0.0507	0.009	0.0476
E: environment.
P: the permutation based test for marker significance of individual markers.
R2 : the fraction of the total variation explained by the marker after fitting the other model effects.
