# Supplementary material for: SNP-based association study of kernel architecture in a worldwide collection of durum wheat germplasm
Source: PLoS One. 2020 Feb 14;15(2):e0229159. doi: 10.1371/journal.pone.0229159 (PMC7021289; doi:10.1371/journal.pone.0229159)
Supplement: S4 Table — Marked base representing favorable alleles. (XLS) [file pone.0229159.s010.xls]

## Sheet: Sheet1
S4 Table. Haplotypes analysis using four SNPs and their phenotypic effects. Marked base representing favorable alleles.
Haplotype	BE517914_3_A_Y_81	BF292264_7_A_779	BF474023_3_A_Y_425	BF474862_5_A_762	No. of lines	Sum of favorable alleles	Average of L/W
1	GG	CC	TT	TT	41	4	2.44±0.18
2	GG	CC	TT	CC	85	3	2.44±0.15
3	GG	GG	TT	TT	2		2.45±0.18
4	GG	CC	TT	//	1		2.73
5	GG	GG	TT	CC	6	2	2.67±0.17
6	GG	CC	//	//	1		2.69
7	TT	CC	//	CC	5	1	2.57±0.26
