# Supplementary material for: SNP-based association study of kernel architecture in a worldwide collection of durum wheat germplasm
Source: PLoS One. 2020 Feb 14;15(2):e0229159. doi: 10.1371/journal.pone.0229159 (PMC7021289; doi:10.1371/journal.pone.0229159)
Supplement: S5 Table — (XLS) [file pone.0229159.s011.xls]

## Sheet: Sheet1
S5 Table. The putative functions of candidate genes for each significant SNPs analyzed by BLAST alignment using their EST sequences
EST-derived SNP Marker	Source of EST sequence	Gene annotation with the homologous sequence from NCBI
		Description	E value	Ident	Accession
BE352626_4_A_Y_110	WHE0425_H03_O05ZS Wheat etiolated seedling root cDNA library Triticum aestivum cDNA clone WHE0425_H03_O05	Aegilops tauschii subsp. tauschii protein TOC75, chloroplastic (LOC109743757), mRNA	0	0.99	XM_020302847.1
BE404377_4_B_Y_333	WHE0441_E02_I03ZS Wheat etiolated seedling root cDNA library Triticum aestivum cDNA clone WHE0441_E02_I03	Aegilops tauschii subsp. tauschii probable GTP-binding protein OBGM, mitochondrial (LOC109779567), transcript variant X3, mRNA	0	0.97	XM_020338188.1
BE404912_6_B_Y_488	WHE1206_B01_C02ZS Wheat etiolated seedling root cDNA library Triticum aestivum cDNA clone WHE1206_B01_C02, mRNA sequence	Aegilops tauschii subsp. tauschii uncharacterized zinc finger protein At4g06634 (LOC109734637), transcript variant X2, mRNA	0	0.99	XM_020293845.1
BE425301_4_A_Y_160	WHE0311_D07_D07ZS Wheat unstressed seedling shoot cDNA library Triticum aestivum cDNA clone WHE0311_D07_D07, mRNA sequence	Aegilops tauschii subsp. tauschii 40S ribosomal protein S3a (LOC109771324), mRNA	0	0.97	XM_020330014.1
BE497375_7_A_Y_191	WHE0751_D07_G13ZS Wheat heat-stressed seedling cDNA library Triticum aestivum cDNA clone WHE0751_D07_G13, mRNA sequence	Aegilops tauschii subsp. tauschii auxin-responsive protein IAA21-like (LOC109762037), mRNA	2e-74	0.96	XM_020320850.1
BE500291_5_A_37	WHE0981_D09_H17ZS Wheat pre-anthesis spike cDNA library Triticum aestivum cDNA clone WHE0981_D09_H17, mRNA sequence	Aegilops tauschii subsp. tauschii 1-acyl-sn-glycerol-3-phosphate acyltransferase PLS1 (LOC109740475), mRNA	0	0.97	XM_020299534.1
BE517914_3_A_Y_81	WHE0804_C12_F24ZS Wheat vernalized crown cDNA library Triticum aestivum cDNA clone WHE0804_C12_F24, mRNA sequence	Aegilops tauschii subsp. tauschii ras-related protein RABE1c (LOC109769655), mRNA	0	0.96	XM_020328386.1
BF292193_7_B_N_78	WHE2207_G09_N17ZS Aegilops speltoides anther cDNA library Aegilops speltoides cDNA clone WHE2207_G09_N17, mRNA sequence	Aegilops tauschii subsp. tauschii cytochrome B5-like (LOC109782288), mRNA	0	0.96	XM_020340888.1
BF483039_7_A_Y_202	WHE2314_A04_A08ZS Wheat pre-anthesis spike cDNA library Triticum aestivum cDNA clone WHE2314_A04_A08, mRNA sequence	Aegilops tauschii subsp. tauschii protein LHY-like (LOC109766617), transcript variant X2, mRNA	0	0.99	XM_020325390.1
BG263233_1_A_Y_836	WHE2339_F04_L07ZS Wheat pre-anthesis spike cDNA library Triticum aestivum cDNA clone WHE2339_F04_L07, mRNA sequence	Aegilops tauschii subsp. tauschii flap endonuclease 1-A (LOC109765737), mRNA	0	0.99	AK449869.1
BM140538_2_B_133	WHE0484_g12_m24zS Wheat Fusarium graminearum infected spike cDNA library Triticum aestivum cDNA clone WHE0484_g12_m24, mRNA sequence	Brachypodium distachyon lipase (LOC100843328), mRNA	1e-171	0.87	XM_003562445.3
BQ161779_6_B_Y_185	WHE0476_E11_I22ZT Wheat Fusarium graminearum infected spike cDNA library Triticum aestivum cDNA clone WHE0476_E11_I22, mRNA sequence	Aegilops tauschii subsp. tauschii mediator of RNA polymerase II transcription subunit 23 (LOC109745271), mRNA	0	0.99	XM_020304402.1
CD452413_3_B_Y_189	WHE1101_F11_K21ZT CS wheat etiolated seedling root normalized cDNA library Triticum aestivum cDNA clone WHE1101_F11_K21, mRNA sequence	Aegilops tauschii subsp. tauschii probable rhamnogalacturonase B (LOC109743034), mRNA	0	0.98	XM_020302115.1
CD452967_5_B_Y_229	WHE1141_G04_M07ZT CS wheat etiolated seedling root normalized cDNA library Triticum aestivum cDNA clone WHE1141_G04_M07, mRNA sequence	Aegilops tauschii subsp. tauschii probable prefoldin subunit 3 (LOC109778964), mRNA	0	0.99	XM_020337546.1
BE403211_5_A_Y_601	WHE0426_F11_K22ZS Wheat etiolated seedling root cDNA library Triticum aestivum cDNA clone WHE0426_F11_K22, mRNA sequence	Aegilops tauschii subsp. tauschii eukaryotic translation initiation factor 3 subunit B-like (LOC109785667), mRNA	0	0.98	XM_020344264.1
BE403597_2_B_Y_552	WHE0434_E02_I04ZS Wheat etiolated seedling root cDNA library Triticum aestivum cDNA clone WHE0434_E02_I04, mRNA sequence	Aegilops tauschii subsp. tauschii ras-related protein Rab-2-B (LOC109734228), mRNA	0	0.95	XM_020293442.1
BE404332_2_B_29	WHE0441_A02_A03ZS Wheat etiolated seedling root cDNA library Triticum aestivum cDNA clone WHE0441_A02_A03, mRNA sequence	Aegilops tauschii subsp. tauschii 40S ribosomal protein S12 (LOC109768052), mRNA	0	0.97	XM_020326779.1
BE404977_4_B_Y_227	WHE1208_H05_P10ZS Wheat etiolated seedling root cDNA library Triticum aestivum cDNA clone WHE1208_H05_P10, mRNA sequence	Aegilops tauschii subsp. tauschii pinin (LOC109762682), mRNA	0	0.97	XM_020321560.1
BE405269_4_B_84	WHE1210_E08_I16ZS Wheat etiolated seedling root cDNA library Triticum aestivum cDNA clone WHE1210_E08_I16, mRNA sequence	Aegilops tauschii subsp. tauschii uncharacterized LOC109770289 (LOC109770289), mRNA	0	0.99	XM_020328999.1
BE405604_2_A_Y_353	WHE1209_C07_E13ZS Wheat etiolated seedling root cDNA library Triticum aestivum cDNA clone WHE1209_C07_E13, mRNA sequence	Aegilops tauschii subsp. tauschii nudC domain-containing protein 2 (LOC109773797), mRNA	0	0.97	XM_020332514.1
BE406351_2_B_Y_100	WHE0414_a01_a02zB Wheat etiolated seedling root cDNA library Triticum aestivum cDNA clone WHE0414_a01_a02, mRNA sequence	Aegilops tauschii subsp. tauschii glycerophosphodiester phosphodiesterase GDPDL4-like (LOC109739935), mRNA	0	0.98	XM_020298999.1
BE425919_3_A_592	WHE0326_H07_O14ZS Wheat unstressed seedling shoot cDNA library Triticum aestivum cDNA clone WHE0326_H07_O14, mRNA sequence	Aegilops tauschii subsp. tauschii KRR1 small subunit processome component homolog (LOC109758907), mRNA	0	0.99	XM_020317766.1
BE442666_4_B_Y_327	WHE1101_C05_E09ZS Wheat etiolated seedling root normalized cDNA library Triticum aestivum cDNA clone WHE1101_C05_E09, mRNA sequence	Aegilops tauschii subsp. tauschii probable linoleate 9S-lipoxygenase 4 (LOC109781225), mRNA	0	0.96	XM_020339825.1
BE443010_7_B_354	WHE1114_F05_K10ZS Wheat etiolated seedling root normalized cDNA library Triticum aestivum cDNA clone WHE1114_F05_K10, mRNA sequence	Aegilops tauschii subsp. tauschii adenylate kinase 3-like (LOC109733588), mRNA	0	0.99	XM_020292812.1
BE443253_4_B_Y_414	WHE1110_E04_I08ZS Wheat etiolated seedling root normalized cDNA library Triticum aestivum cDNA clone WHE1110_E04_I08, mRNA sequence	Aegilops tauschii subsp. tauschii ABC transporter I family member 20 (LOC109747892), mRNA	1e-170	0.99	XM_020306938.1
BE445508_3_B_Y_209	WHE1135_C02_F03ZS Wheat etiolated seedling root normalized cDNA library Triticum aestivum cDNA clone WHE1135_C02_F03, mRNA sequence	Aegilops tauschii subsp. tauschii nodal modulator 1 (LOC109767058), transcript variant X2, mRNA	0	0.99	XM_020325811.1
BE445667_6_B_Y_285	WHE1452_E01_I02ZS Wheat etiolated seedling root normalized cDNA library Triticum aestivum cDNA clone WHE1452_E01_I02, mRNA sequence	Aegilops tauschii subsp. tauschii PTI1-like tyrosine-protein kinase At3g15890 (LOC109761167), mRNA	0	0.93	XM_020319966.1
BE446087_3_B_Y_750	WHE1141_D10_G19ZS Wheat etiolated seedling root normalized cDNA library Triticum aestivum cDNA clone WHE1141_D10_G19, mRNA sequence	Aegilops tauschii subsp. tauschii FRIGIDA-like protein 4a (LOC109776916), mRNA	0	0.98	XM_020335578.1
BE446480_2_A_N_24	WHE1456_G12_M24ZS Wheat etiolated seedling root normalized cDNA library Triticum aestivum cDNA clone WHE1456_G12_M24, mRNA sequence	Aegilops tauschii subsp. tauschii putative MYST-like histone acetyltransferase 1 (LOC109761070), mRNA	0	0.98	XM_020319862.1
BE488358_2_B_N_620	WHE1055_H09_O17ZS Wheat unstressed seedling shoot normalized cDNA library Triticum aestivum cDNA clone WHE1055_H09_O17, mRNA sequence	Aegilops tauschii subsp. tauschii 3-isopropylmalate dehydrogenase 2, chloroplastic-like (LOC109765911), mRNA	0	0.98	XM_020324683.1
BE495116_4_A_Y_239	WHE1274_F05_L10ZS Secale cereale anther cDNA library Secale cereale cDNA clone WHE1274_F05_L10, mRNA sequence	Aegilops tauschii subsp. tauschii eukaryotic translation initiation factor 2 subunit beta (LOC109732781), mRNA	0	0.99	XM_020291974.1
BE495175_3_B_Y_443	WHE1274_A03_B06ZS Secale cereale anther cDNA library Secale cereale cDNA clone WHE1274_A03_B06, mRNA sequence	Aegilops tauschii subsp. tauschii spermatogenesis-associated protein 20 (LOC109750456), transcript variant X3, misc_RNA	0	0.98	XR_002229905.1
BE496986_6_A_110	WHE0763_A05_A09ZS Wheat heat-stressed seedling cDNA library Triticum aestivum cDNA clone WHE0763_A05_A09, mRNA sequence	Aegilops tauschii subsp. tauschii geranylgeranyl diphosphate reductase, chloroplastic (LOC109757451), mRNA	0	1	XM_020316275.1
BE498763_6_A_Y_318	WHE0965_B09_D17ZS Wheat pre-anthesis spike cDNA library Triticum aestivum cDNA clone WHE0965_B09_D17, mRNA sequence	Aegilops tauschii subsp. tauschii expansin-B15-like (LOC109772022), mRNA	1e-145	0.91	XM_020330714.1
BE498892_2_A_208	WHE0968_F06_K12ZS Wheat pre-anthesis spike cDNA library Triticum aestivum cDNA clone WHE0968_F06_K12, mRNA sequence	Aegilops tauschii subsp. tauschii pyruvate kinase, cytosolic isozyme-like (LOC109756899), mRNA	0	0.94	XM_020315739.1
BE499248_7_B_Y_63	WHE0972_E11_I22ZS Wheat pre-anthesis spike cDNA library Triticum aestivum cDNA clone WHE0972_E11_I22, mRNA sequence	Aegilops tauschii subsp. tauschii caffeoyl-CoA O-methyltransferase 1 (LOC109746743), mRNA	0	0.93	XM_020305848.1
BE499652_7_A_Y_391	WHE0962_A07_B14ZS Wheat pre-anthesis spike cDNA library Triticum aestivum cDNA clone WHE0962_A07_B14, mRNA sequence	Aegilops tauschii subsp. tauschii pyrophosphate--fructose 6-phosphate 1-phosphotransferase subunit beta-like (LOC109735914), mRNA	0	0.98	XM_020295114.1
BE517872_2_A_N_504	WHE0804_H03_P06ZS Wheat vernalized crown cDNA library Triticum aestivum cDNA clone WHE0804_H03_P06, mRNA sequence	Aegilops tauschii subsp. tauschii DNA repair protein RAD51 homolog 3 (LOC109787271), transcript variant X3, mRNA	0	0.98	XM_020345838.1
BE591739_4_A_Y_131	WHE1659-1662_B20_B20ZS Wheat heat stressed flag leaf cDNA library Triticum aestivum cDNA clone WHE1659-1662_B20_B20, mRNA sequence	Aegilops tauschii subsp. tauschii phosphoinositide phosphatase SAC2-like (LOC109762738), transcript variant X3, mRNA	0	0.98	XM_020321612.1
BE604119_6_B_733	WHE1401-1404_A17_A17ZS Wheat drought stressed leaf cDNA library Triticum aestivum cDNA clone WHE1401-1404_A17_A17, mRNA sequence	Aegilops tauschii subsp. tauschii probable protein phosphatase 2C 12 (LOC109772008), mRNA	0	0.91	XM_020330705.1
BE636872_6_A_119	WHE1805-1808_N09_N09ZS Secale cereale anther cDNA library Secale cereale cDNA clone WHE1805-1808_N09_N09, mRNA sequence	Aegilops tauschii subsp. tauschii transcriptional corepressor LEUNIG-like (LOC109738532), transcript variant X5, mRNA	2e-39	0.9	XM_020297631.1
BE637838_7_A_Y_208	WHE1755-1758_O01_O01ZS Wheat pre-anthesis spike cDNA library Triticum aestivum cDNA clone WHE1755-1758_O01_O01, mRNA sequence	Aegilops tauschii subsp. tauschii transcription initiation factor TFIID subunit 5 (LOC109778135), transcript variant X2, mRNA	0	1	XM_020336693.1
BF291774_6_B_519	WHE2205_H03_O05ZS Aegilops speltoides anther cDNA library Aegilops speltoides cDNA clone WHE2205_H03_O05, mRNA sequence	Aegilops tauschii subsp. tauschii putative vacuolar cation/proton exchanger 4 (LOC109773219), mRNA	0	0.96	XM_020331918.1
BF292264_7_A_779	WHE2208_F05_L10ZS Aegilops speltoides anther cDNA library Aegilops speltoides cDNA clone WHE2208_F05_L10, mRNA sequence	Aegilops tauschii subsp. tauschii GDT1-like protein 5 (LOC109763016), transcript variant X2, mRNA	7e-60	0.97	XM_020321887.1
BF474023_3_A_Y_425	WHE0840_B04_D08ZS Wheat vernalized crown cDNA library Triticum aestivum cDNA clone WHE0840_B04_D08, mRNA sequence	Aegilops tauschii subsp. tauschii probable protein ABIL1 (LOC109751508), transcript variant X1, mRNA	0	0.99	XM_020310391.1
BF474862_5_A_762	WHE2101_A09_A17ZS Wheat salt-stressed crown cDNA library Triticum aestivum cDNA clone WHE2101_A09_A17, mRNA sequence	Aegilops tauschii subsp. tauschii shaggy-related protein kinase alpha (LOC109771540), mRNA	0	1	XM_020330234.1
BF482356_4_B_Y_504	WHE1797_G04_N07ZS Wheat pre-anthesis spike cDNA library Triticum aestivum cDNA clone WHE1797_G04_N07, mRNA sequence	Aegilops tauschii subsp. tauschii ubiquitin carboxyl-terminal hydrolase 12-like (LOC109747186), transcript variant X13, misc_RNA	0	0.99	XR_002229012.1
BF483091_6_A_357	WHE2314_F06_K12ZS Wheat pre-anthesis spike cDNA library Triticum aestivum cDNA clone WHE2314_F06_K12, mRNA sequence	Aegilops tauschii subsp. tauschii transcriptional corepressor LEUNIG_HOMOLOG (LOC109784883), mRNA	0	0.98	XM_020343500.1
BG262421_6_A_87	WHE0872_G09_M18ZS Wheat 20-45 DAP spike cDNA library Triticum aestivum cDNA clone WHE0872_G09_M18, mRNA sequence	Aegilops tauschii subsp. tauschii purple acid phosphatase 18 (LOC109731624), mRNA	0	1	XM_020290795.1
BG274985_5_A_Y_267	WHE2120_B04_D08ZS Wheat salt-stressed crown cDNA library Triticum aestivum cDNA clone WHE2120_B04_D08, mRNA sequence	Aegilops tauschii subsp. tauschii beta-galactosidase 15 (LOC109733344), transcript variant X3, mRNA	0	0.98	XM_020292541.1
BG604507_4_B_383	WHE0834_E03_I06ZS Wheat vernalized crown cDNA library Triticum aestivum cDNA clone WHE0834_E03_I06, mRNA sequence	Aegilops tauschii subsp. tauschii fructose-bisphosphate aldolase, chloroplastic (LOC109769287), mRNA	0	0.97	XM_020328039.1
BG605368_2_A_156	WHE2329_A04_A07ZS Wheat pre-anthesis spike cDNA library Triticum aestivum cDNA clone WHE2329_A04_A07, mRNA sequence	Aegilops tauschii subsp. tauschii exopolygalacturonase-like (LOC109762328), mRNA	0	0.97	XM_020321163.1
BQ168780_5_B_995	WHE2459_D09_G17ZT Triticum monococcum early reproductive apex cDNA library Triticum monococcum cDNA clone WHE2459_D09_G17, mRNA sequence	Aegilops tauschii subsp. tauschii actin-related protein 2/3 complex subunit 5A (LOC109779921), mRNA	0	0.92	XM_020338526.1
CD453605_6_B_427	WHE0817-0821_B23_B23ZT CS wheat vernalized crown cDNA library Triticum aestivum cDNA clone WHE0817-0821_B23_B23, mRNA sequence	Aegilops tauschii subsp. tauschii putative nitric oxide synthase (LOC109734442), mRNA	0	0.95	XM_020293649.1
