# Supplementary material for: SNP-based association study of kernel architecture in a worldwide collection of durum wheat germplasm
Source: PLoS One. 2020 Feb 14;15(2):e0229159. doi: 10.1371/journal.pone.0229159 (PMC7021289; doi:10.1371/journal.pone.0229159)
Supplement: S6 Table — (XLS) [file pone.0229159.s012.xls]

## Sheet: Sheet1
S6 Table. The average values of rainfall precipitation, temperature and sunlight during three important growth stages in hubei from 2014 to 2018.
Year	I stage			II stage			III stage
	Rainfall (mm)	Temperature (°C)	Sunlight (h)	Rainfall (mm)	Temperature (°C)	Sunlight (h)	Rainfall (mm)	Temperature (°C)	Sunlight (h)
2014	42.5	4.8	63.1	133	12.7	54	121.57	21.2	114.67
2015	83.05	7.2	86.8	107	11.9	69	186.1	21.1	142.43
2016	149.9	7.7	26.7	116	12.3	66	204.27	21.2	154.95
2017	95.75	7.4	44.7	95.25	11.1	113.8	155.13	21.43	154.17
2018	105.5	6.2	33	128	13	103.3	147	22.3	152.77
