# Supplementary material for: SNP-based association study of kernel architecture in a worldwide collection of durum wheat germplasm
Source: PLoS One. 2020 Feb 14;15(2):e0229159. doi: 10.1371/journal.pone.0229159 (PMC7021289; doi:10.1371/journal.pone.0229159)
Supplement: S7 Table — (XLS) [file pone.0229159.s013.xls]

## Sheet: Sheet1
S7 Table. SNP markers associated with multiple kernel traits in durum wheat.
Marker	Trait
BE500291_5_A_37	KA, KC, KD, KL, L/W, TKW
CD452967_5_B_Y_229	KA, KD, KW, TKW
BF483039_7_A_Y_202	KC, KL, TKW
BF292193_7_B_N_78	KD, KW
BE497375_7_A_Y_191	KW, L/W
BF474023_3_A_Y_425	L/W, KR
BM140538_2_B_133	L/W, KR
BF474862_5_A_762	L/W, KR
BE517914_3_A_Y_81	L/W, KR
BE352626_4_A_Y_110	L/W, KR
CD452413_3_B_Y_189	L/W, KR
BQ161779_6_B_Y_185	L/W, KR
BG263233_1_A_Y_836	L/W, KR
BE425301_4_A_Y_160	L/W, KR
BE404912_6_B_Y_488	L/W, KR
BE404377_4_B_Y_333	L/W, KR
