# Supplementary material for: SNP-based association study of kernel architecture in a worldwide collection of durum wheat germplasm
Source: PLoS One. 2020 Feb 14;15(2):e0229159. doi: 10.1371/journal.pone.0229159 (PMC7021289; doi:10.1371/journal.pone.0229159)
Supplement: S8 Table — (XLS) [file pone.0229159.s014.xls]

## Sheet: Sheet1
S8 Table. SNP markers on 5A chromesome associated with multiple traits for different developmental stages of vegetative and reproductive growth in durum wheat.
Marker	Trait
BE636954_5_A_Y_385	NSPP
BM137384_5_A_444	FW, GRFW GRNR, GFW, DW, SDW, FLCC
BF201102_5_A_Y_154	GRNR, TLCC, ACTL
BE591974_5_A_Y_142	LMS
BG313707_5_A_Y_547	LMS
BE500291_5_A_37	KA, KC, KD, KL, L/W, TKW
BE444644_5_A_Y_287	TLCC, ACTL, GRNR
BE443538_5_A_1436	FLL, FLW, FLA, SLL, SLW, SLA, TLL, TLW, TLA, NL, SH, GRNL, GRSH, GNL, GRL, GLA, GNP, GWP, RLMS
BE443538_5_A_Y_547	LMS
BG274985_5_A_Y_267	KL
BF483362_5_A_Y_160	GNP
BE495790_5_A_N_802	NSPP, ES
BE442676_5_A_Y_220	NSPP
BE405849_5_A_Y_179	GSH, NSPP
BE495277_5_A_Y_427	SMS
BF484028_5_A_Y_97	LMS
BE404341_5_A_Y_258	GRL SMS
AJ612027_5_A_Y_238	SMS
AJ612027_5_A_Y_473	SMS
BF293620_5_A_Y_246	GRL, SMS
BG607308_5_A_Y_101	GRNR, TLCC, ACTL
BE403211_5_A_Y_601	KL
BF474862_5_A_762	L/W, KR
KA, kernel area; KC kernel circumference; KD kernel diameter; KL kernel length; KR kernel roundness; L/W length/width ratio; TKW thousand kernel weight; RLMS, rachis internode length of main spike; GNP, Grain number per plant; GWP, grain weight per plant; NL, number of leaf; SH, seedling height; GRNL, growth rate for number of leaf; GRSH, growth rate of plant/seedling height; GNL, growth gain in …
